# Supplementary material for: Deconstruction of Dual-Site Tankyrase Inhibitors Provides Insights into Binding Energetics and Suggests Critical Hotspots for Ligand Optimization
Source: J Med Chem. 2025 Mar 26;68(7):7263–79. doi: 10.1021/acs.jmedchem.4c02845 (PMC11997991; doi:10.1021/acs.jmedchem.4c02845)
Supplement: Supplementary file 2 — jm4c02845_si_003.csv [file jm4c02845_si_003.csv]

Compound	SMILES	Ki (?M)
1	O=C1NC(CCC(NC2=CC=C(C(NC3=CC=CC=C3OC)=O)C=C2)=O)=NC4=CC=CC=C41	0.053
2	O=C1NC(CCC(NC2=CC=C(C(NC3=CC=CC4=C3N=CC=C4)=O)C=C2)=O)=NC5=CC=CC=C51	0.0038
3a	O=C1NC(CCC(NC2=CC=C(C(NC)=O)C=C2)=O)=NC3=CC=CC=C31	0.91
3b	O=C1NC(CCC(NC2=CC=CC=C2)=O)=NC3=CC=CC=C31	6.2
3c	O=C1NC(CCC(NC)=O)=NC2=CC=CC=C21	23
3d	O=C1NC(CCC(N)=O)=NC2=CC=CC=C21	27
3e	O=C1NC(CCC)=NC2=CC=CC=C21	46
3f	O=C1NC(CC)=NC2=CC=CC=C21	41
3g	O=C1NC(C)=NC2=CC=CC=C21	37
3h	O=C1NC=NC2=CC=CC=C21	89
3i	CCCC(NC1=CC=C(C(NC2=CC=CC=C2OC)=O)C=C1)=O	27
3j	CCC(NC1=CC=C(C(NC2=CC=CC=C2OC)=O)C=C1)=O	74
3k	CC(NC1=CC=C(C(NC2=CC=CC=C2OC)=O)C=C1)=O	146
3l	O=C(NC1=CC=CC=C1OC)C2=CC=C(N)C=C2	1197
3m	O=C(NC1=CC=CC=C1OC)C2=CC=CC=C2	2107
4a	O=C(NC1=CC=C(C(NC2=CC=CC3=C2N=CC=C3)=O)C=C1)CCC	1.2
4b	CCC(NC1=CC=C(C(NC2=CC=CC3=C2N=CC=C3)=O)C=C1)=O	4.2
4c	CC(NC1=CC=C(C(NC2=CC=CC3=C2N=CC=C3)=O)C=C1)=O	4.2
4d	NC1=CC=C(C(NC2=CC=CC3=C2N=CC=C3)=O)C=C1
4e	O=C(NC1=CC=CC2=C1N=CC=C2)C3=CC=CC=C3
4f	NC1=CC=CC2=C1N=CC=C2	1086
5	COC1=C(NC(C2=CC=C(NC(N(C)CCC3=NC(C=CC=C4)=C4C(N3)=O)=O)C=C2)=O)C=CC=C1	0.088
6	COC1=C(NC(C2=CC=C(NC(N(CC3=CC=CS3)CCC4=NC(C=CC=C5)=C5C(N4)=O)=O)C=C2)=O)C=CC=C1	0.0085
7	COC1=C(NC(C2=CC=C(NC([C@H]3C[C@H](NC4=NC(C=CC=C5)=C5C(N4)=O)C3)=O)C=C2)=O)C=CC=C1	0.868
8	COC1=C(NC(C2=CC=C(NC([C@H]3C[C@@H](NC4=NC(C=CC=C5)=C5C(N4)=O)C3)=O)C=C2)=O)C=CC=C1	0.010
9	O=C1C2=C(C=CC=C2)N=C(N3CC[C@H](C3)OC(C=C4)=CC=C4C(NC5=C(OC)C=CC=C5)=O)N1	0.19
10	O=C1C2=C(C=CC=C2)N=C(N3CC[C@@H](C3)OC(C=C4)=CC=C4C(NC5=C(OC)C=CC=C5)=O)N1	0.034
